# Supplementary material for: Cognitive impairments in a Down syndrome model with abnormal hippocampal and prefrontal dynamics and cytoarchitecture
Source: iScience. 2023 Jan 28;26(2):106073. doi: 10.1016/j.isci.2023.106073 (PMC9929862; doi:10.1016/j.isci.2023.106073)
Supplement: Data S1. Detailed statistics, related to Figures 1–6, S2–S7, and S10 [file mmc2.xlsx]

## Sheet: Figures
Figure	Panel	n	Test used	Test value and DF	P value	Note	Age (months)
Figure 1
	B	Male WT=6 vs male Dp(10)2Yey=9	Estimation Stats: permutation test	95% CI:(-0.27)-(0.01)	0.046		3-4
		Female WT=12 vs Female Dp(10)2Yey=11	Estimation Stats: permutation test	95% CI:(-0.44)-(0.17)	0.0002		3-4
	C	Male WT=6 vs male Dp(10)2Yey=9	Estimation Stats: permutation test	95% CI:(-0.01)-(0.06)	0.432		3-4
	D	Male WT=6 vs male Dp(10)2Yey=9	Estimation Stats: permutation test	95% CI:(-0.06)-(0.03)	0.456		3-4
	E	Male WT=6 vs male Dp(10)2Yey=9	Estimation Stats: permutation test	95% CI:(0.13)-(0.73)	0.049		3-4
	F	Male WT=6 vs male Dp(10)2Yey=9	Estimation Stats: permutation test	95% CI:(-0.13)-(0.22)	0.593		3-4
Figure 2
	C	Novel: Male WT=7 vs male Dp(10)2Yey=7	Estimation Stats: permutation test	95% CI:(-39.21)-(-4.80)	0.033		3-4
		Familiar: Male WT=7 vs male Dp(10)2Yey=7	Estimation Stats: permutation test	95% CI:(-32.18)-(13.48)	0.584		3-4
	D	Novel: Male WT=7 vs male Dp(10)2Yey=7	Estimation Stats: permutation test	95% CI:(-2.12)-(-0.09)	0.037		3-4
		Familiar: Male WT=7 vs male Dp(10)2Yey=7	Estimation Stats: permutation test	95% CI:(-1.72)-(2.63)	0.763		3-4
	E	Novel: Male WT=7 vs male Dp(10)2Yey=7	Estimation Stats: permutation test	95% CI:(-46.13)-(-4.06)	0.035		3-4
		Familiar: Male WT=7 vs male Dp(10)2Yey=7	Estimation Stats: permutation test	95% CI:(-36.60)-(15.28)	0.505		3-4
	F	Novel: Male WT=7 vs male Dp(10)2Yey=7	Estimation Stats: permutation test	95% CI:(-31.14)-(2.60)	0.126		3-4
		Familiar: Male WT=7 vs male Dp(10)2Yey=7	Estimation Stats: permutation test	95% CI:(-21.94)-(16.86)	0.828		3-4
	G	Novel: Male WT=7 vs male Dp(10)2Yey=7	Estimation Stats: permutation test	95% CI:(-2.14)-(-0.17)	0.037		3-4
		Familiar: Male WT=7 vs male Dp(10)2Yey=7	Estimation Stats: permutation test	95% CI:(-1.77)-(2.46)	0.796		3-4
	H	Novel: Male WT=7 vs male Dp(10)2Yey=7	Estimation Stats: permutation test	95% CI:(-1.61)-(0.59)	0.483		3-4
		Familiar: Male WT=7 vs male Dp(10)2Yey=7	Estimation Stats: permutation test	95% CI:(-1.20)-(2.99)	0.592		3-4
Figure 3
	B	Movement
		Novel: Male WT=7 vs male Dp(10)2Yey=7	Estimation Stats: permutation test	95% CI:(-14.79)-(14.09)	0.847		3-4
		Familiar: Male WT=7 vs male Dp(10)2Yey=7	Estimation Stats: permutation test	95% CI:(-14.49)-(11.19)	0.816		3-4
		Stationary
		Novel: Male WT=7 vs male Dp(10)2Yey=7	Estimation Stats: permutation test	95% CI:(-15.67)-(10.86)	0.932		3-4
		Familiar: Male WT=7 vs male Dp(10)2Yey=7	Estimation Stats: permutation test	95% CI:(-15.58)-(9.64)	0.678		3-4
	C	Novel
		Movement: Male WT=7	Pearson correlation test	95% CI:(-1.30)-(-0.47)	0.002	R2=0.858	3-4
		Stationary:Male WT=7	Pearson correlation test	95% CI:(-1.31)-(-0.28)	0.01	R2=0.762	3-4
		Movement:Male Dp(10)2Yey=7	Pearson correlation test	95% CI:(-0.16)-(1.14)	0.112	R2=0.425	3-4
		Stationary:Male Dp(10)2Yey=7	Pearson correlation test	95% CI:(-0.29)-(0.98)	0.224	R2=0.278	3-4
		familiar
		Movement: Male WT=7	Pearson correlation test	95% CI:(-5.50)-(0.81)	0.248	R2=0.254	3-4
		Stationary:Male WT=7	Pearson correlation test	95% CI:(-2.65)-(0.92)	0.269	R2=0.235	3-4
		Movement:Male Dp(10)2Yey=7	Pearson correlation test	95% CI:(-1.28)-(0.80)	0.624	R2=0.051	3-4
		Stationary:Male Dp(10)2Yey=7	Pearson correlation test	95% CI:(-1.21)-(0.54)	0.369	R2=0.162	3-4
		Comparison of regression models
		Novel environment, movement	The likelihood ratio test	Likelihood ratio=-8.097	<0.99		3-4
		Novel environment, stationary	The likelihood ratio test	Likelihood ratio=-4.828	<0.99		3-4
		Familiar environment, movement	The likelihood ratio test	Likelihood ratio=-4.466	<0.99		3-4
		Familiar environment, ststionary	The likelihood ratio test	Likelihood ratio=-1.612	<0.99		3-4
	D	Novel
		Movement: Male WT=7	Pearson correlation test	95% CI:(0.19)-(1.18)	0.015	R2=0.722	3-4
		Stationary:Male WT=7	Pearson correlation test	95% CI:(0.14)-(1.14)	0.021	R2=0.685	3-4
		Movement:Male Dp(10)2Yey=7	Pearson correlation test	95% CI:(-0.78)-(-0.30)	0.002	R2=0.874	3-4
		Stationary:Male Dp(10)2Yey=7	Pearson correlation test	95% CI:(-0.74)-(-0.12)	0.015	R2=0.720	3-4
		familiar					3-4
		Movement: Male WT=7	Pearson correlation test	95% CI:(-0.09)-(0.69)	0.11	R2=0.429	3-4
		Stationary:Male WT=7	Pearson correlation test	95% CI:(-0.25)-(0.72)	0.27	R2=0.234	3-4
		Movement:Male Dp(10)2Yey=7	Pearson correlation test	95% CI:(-0.54)-(0.66)	0.807	R2=0.012	3-4
		Stationary:Male Dp(10)2Yey=7	Pearson correlation test	95% CI:(-0.25)-(0.72)	0.487	R2=0.100	3-4
		Comparison of regression models
		Novel environment, movement	The likelihood ratio test	Likelihood ratio=7.25	0.007		3-4
		Novel environment, stationary	The likelihood ratio test	Likelihood ratio=3.766	0.052		3-4
		Familiar environment, movement	The likelihood ratio test	Likelihood ratio=-6.617	<0.99		3-4
		Familiar environment, ststionary	The likelihood ratio test	Likelihood ratio=-2.102	<0.99		3-4
Figure 4
	B	Movement
		Novel: Male WT=7 vs male Dp(10)2Yey=7	Estimation Stats: permutation test	95% CI:(-0.02)-(0.005)	0.238		3-4
		Familiar: Male WT=7 vs male Dp(10)2Yey=7	Estimation Stats: permutation test	95% CI:(-0.02)-(0.03)	0.598		3-4
		Stationary					3-4
		Novel: Male WT=7 vs male Dp(10)2Yey=7	Estimation Stats: permutation test	95% CI:(-0.02)-(-0.001)	0.045		3-4
		Familiar: Male WT=7 vs male Dp(10)2Yey=7	Estimation Stats: permutation test	95% CI:(-0.008)-(0.025)	0.328		3-4
	C	Novel					3-4
		Movement: Male WT=7	Pearson correlation test	95% CI:(-0.96)-(-0.01)	0.048	R2=0.574	3-4
		Stationary:Male WT=7	Pearson correlation test	95% CI:(-0.94)-(0.14)	0.089	R2=0.468	3-4
		Movement:Male Dp(10)2Yey=7	Pearson correlation test	95% CI:(-0.30)-(0.92)	0.173	R2=0.335	3-4
		Stationary:Male Dp(10)2Yey=7	Pearson correlation test	95% CI:(-0.82)-(0.64)	0.663	R2=0.041	3-4
		familiar
		Movement: Male WT=7	Pearson correlation test	95% CI:(-0.85)-(0.59)	0.536	R2=0.081	3-4
		Stationary:Male WT=7	Pearson correlation test	95% CI:(-0.87)-(0.53)	0.415	R2=0.136	3-4
		Movement:Male Dp(10)2Yey=7	Pearson correlation test	95% CI:(-0.92)-(0.34)	0.196	R2=0.307	3-4
		Stationary:Male Dp(10)2Yey=7	Pearson correlation test	95% CI:(-0.96)-(-0.002)	0.05	R2=0.568	3-4
		Comparison of regression models
		Novel environment, movement	The likelihood ratio test	Likelihood ratio=-0.502	<0.99		3-4
		Novel environment, stationary	The likelihood ratio test	Likelihood ratio=4.317	0.037		3-4
		Familiar environment, movement	The likelihood ratio test	Likelihood ratio=-0.433	<0.99		3-4
		Familiar environment, ststionary	The likelihood ratio test	Likelihood ratio=2.270	0.132		3-4
	D	Novel					3-4
		Movement: Male WT=7	Pearson correlation test	95% CI:(0.14)-(0.97)	0.027	R2=0.652	3-4
		Stationary:Male WT=7	Pearson correlation test	95% CI:(0.16)-(0.97)	0.024	R2=0.667	3-4
		Movement:Male Dp(10)2Yey=7	Pearson correlation test	95% CI:(-0.98)-(-0.34)	0.01	R2=0.760	3-4
		Stationary:Male Dp(10)2Yey=7	Pearson correlation test	95% CI:(-0.88)-(0.50)	0.369	R2=0.163	3-4
		familiar
		Movement: Male WT=7	Pearson correlation test	95% CI:(-0.42)-(0.90)	0.268	R2=0.236	3-4
		Stationary:Male WT=7	Pearson correlation test	95% CI:(-0.59)-(0.85)	0.531	R2=0.287	3-4
		Movement:Male Dp(10)2Yey=7	Pearson correlation test	95% CI:(-0.50)-(0.88)	0.37	R2=0.162	3-4
		Stationary:Male Dp(10)2Yey=7	Pearson correlation test	95% CI:(-0.37)-(0.91)	0.222	R2=0.279	3-4
		Comparison of regression models
		Novel environment, movement	The likelihood ratio test	Likelihood ratio=5.154	0.023		3-4
		Novel environment, stationary	The likelihood ratio test	Likelihood ratio=1.992	0.158		3-4
		Familiar environment, movement	The likelihood ratio test	Likelihood ratio=-3.061	<0.99		3-4
		Familiar environment, ststionary	The likelihood ratio test	Likelihood ratio=-0.902	<0.99		3-4
Figure 5
	B	HPC:Male WT=3 vs male Dp(10)2Yey=3	Estimation Stats: permutation test	95% CI:(-678.47)-(-160.05)	<0.0001		3-4
	C	CA1	Estimation Stats: permutation test	95% CI:(-727.54)-(-281.14)	<0.0001		3-4
		CA2	Estimation Stats: permutation test	95% CI:(-500.65)-(-82.07)	<0.0001		3-4
		CA3	Estimation Stats: permutation test	95% CI:(-460.33)-(-180.07)	<0.0001		3-4
		DG (granule cell)	Estimation Stats: permutation test	95% CI:(-680.20)-(8.30)	0.135		3-4
		DG (molecular layer)	Estimation Stats: permutation test	95% CI:(-633.06)-(-255.76)	<0.0001		3-4
		DG (polymorphic layer)	Estimation Stats: permutation test	95% CI:(-786.04)-(-277.93)	<0.0001		3-4
		FC	Estimation Stats: permutation test	95% CI:(-1378.92)-(247.71)	0.488		3-4
Figure 6
	B	mPFC: Male WT=3 vs male Dp(10)2Yey=3	Estimation Stats: permutation test	95% CI:(1132.9)-(3777.13)	<0.0001		3-4
	C	ACC	Estimation Stats: permutation test	95% CI:(264.65)-(3329.93)	0.168		3-4
		IL	Estimation Stats: permutation test	95% CI:(-398.75)-4846.50)	0.2		3-4
		PL	Estimation Stats: permutation test	95% CI:(1778.55)-(4010.14)	<0.0001		3-4

## Sheet: Additional ANOVA analysis
Figure	Panel
Figure 1	B	Dependent Variable: Alternation rate
		Source	Type III Sum of Squares	df	Mean Square	F	Sig.	Partial Eta Squared
		Corrected Model	.679a	3	0.226	8.259	<.001	0.422
		Intercept	11.21	1	11.21	409.24	<.001	0.923
		Genotype * Gender	0.439	1	0.439	16.039	<.001	0.321
		Gender	0.112	1	0.112	4.098	0.051	0.108
		Genotype * Gender	0.058	1	0.058	2.118	0.155	0.059
		Error	0.931	34	0.027
		Total	13.076	38
		Corrected Total	1.61	37
		a R Squared = .422 (Adjusted R Squared = .370)
		Factor: Genotype (WT and Dp10Yey); Gender (Male and female)
Figure 2	C	Dependent Variable: Mobile time (100% of total time)
		Environment	Source	Type III Sum of Squares	df	Mean Square	F	Sig.	Partial Eta Squared
		Novel	Corrected Model	1945.078a	1	1945.08	6.107	0.029	0.337
			Intercept	41882.5	1	41882.5	131.499	<.001	0.916
			Genotype	1945.08	1	1945.08	6.107	0.029	0.337
			Error	3822.01	12	318.501
			Total	47649.6	14
			Corrected Total	5767.09	13
		Familiar	Corrected Model	191.202b	1	191.202	0.343	0.569	0.028
			Intercept	53521.3	1	53521.3	95.92	<.001	0.889
			Genotype	191.202	1	191.202	0.343	0.569	0.028
			Error	6695.72	12	557.977
			Total	60408.2	14
			Corrected Total	6886.93	13
		a R Squared = .337 (Adjusted R Squared = .282)
		b R Squared = .028 (Adjusted R Squared = -.053)
		Factor: Genotype (WT and Dp10Yey); Environment (Novel and Familiar)
	D	Dependent Variable: Median speed (cm/s)
		Environment	Source	Type III Sum of Squares	df	Mean Square	F	Sig.	Partial Eta Squared
		Novel	Corrected Model	5.642a	1	5.642	5.402	0.038	0.31
			Intercept	1038.62	1	1038.62	994.532	<.001	0.988
			Genotype	5.642	1	5.642	5.402	0.038	0.31
			Error	12.532	12	1.044
			Total	1056.79	14
			Corrected Total	18.174	13
		Familiar	Corrected Model	.435b	1	0.435	0.086	0.774	0.007
			Intercept	1206.11	1	1206.11	239.441	<.001	0.952
			genotype	0.435	1	0.435	0.086	0.774	0.007
			Error	60.446	12	5.037
			Total	1266.99	14
			Corrected Total	60.881	13
		a R Squared = .310 (Adjusted R Squared = .253)
		b R Squared = .007 (Adjusted R Squared = -.076)
		Factor: Genotype (WT and Dp10Yey); Environment (Novel and Familiar)
	E+F	Dependent Variable: Mobile time (% time in periphery)
		Enviroment	Source	Type III Sum of Squares	df	Mean Square	F	Sig.	Partial Eta Squared
		Novel	Corrected Model	3481.148a	3	1160.38	3.048	0.048	0.276
			Intercept	93777.4	1	93777.4	246.342	<.001	0.911
			Genotype	3209.23	1	3209.23	8.43	0.008	0.26
			Location	0.298	1	0.298	0.001	0.978	0
			Genotype * location	271.621	1	271.621	0.714	0.407	0.029
			Error	9136.3	24	380.679
			Total	106395	28
			Corrected Total	12617.5	27
		Familiar	Corrected Model	444.542b	3	148.181	0.266	0.849	0.032
			Intercept	108256	1	108256	194.552	<.001	0.89
			Genotype	257.687	1	257.687	0.463	0.503	0.019
			Location	87.005	1	87.005	0.156	0.696	0.006
			Genotype * location	99.85	1	99.85	0.179	0.676	0.007
			Error	13354.5	24	556.438
			Total	122055	28
			Corrected Total	13799.1	27
		a R Squared = .276 (Adjusted R Squared = .185)
		b R Squared = .032 (Adjusted R Squared = -.089)
		Factor: Genotype (WT and Dp10yey); Location (Periphery and centre); Environment (Novel and Familiar)
	G+H	Dependent Variable: Median speed (cm/s)
		Enviroment	Source	Type III Sum of Squares	df	Mean Square	F	Sig.	Partial Eta Squared
		Novel	Corrected Model	10.977a	3	3.659	2.884	0.057	0.265
			Intercept	2126.16	1	2126.16	1675.66	<.001	0.986
			Genotype	7.584	1	7.584	5.977	0.022	0.199
			Location	1.014	1	1.014	0.799	0.38	0.032
			Genotype *location	2.379	1	2.379	1.875	0.184	0.072
			Error	30.452	24	1.269
			Total	2167.59	28
			Corrected Total	41.429	27
		Familiar	Corrected Model	2.002b	3	0.667	0.133	0.939	0.016
			Intercept	2401.93	1	2401.93	478.767	<.001	0.952
			Genotype	1.523	1	1.523	0.304	0.587	0.012
			Location	0.185	1	0.185	0.037	0.849	0.002
			Genotype * location	0.294	1	0.294	0.059	0.811	0.002
			Error	120.406	24	5.017
			Total	2524.34	28
			Corrected Total	122.408	27
		a R Squared = .265 (Adjusted R Squared = .173)
		b R Squared = .016 (Adjusted R Squared = -.107)
		Factor: Genotype (WT and Dp10yey); Location (Periphery and centre); Environment (Novel and Familiar)
Figure 3	B	Dependent Variable: Theta power (integrated power)
		Enviroment	Source	Type III Sum of Squares	df	Mean Square	F	Sig.	Partial Eta Squared
		Novel	Corrected Model	14.618a	3	4.873	0.025	0.995	0.003
			Intercept	33745.3	1	33745.3	170.482	<.001	0.877
			Genotype	1.456	1	1.456	0.007	0.932	0
			State	5.1	1	5.1	0.026	0.874	0.001
			Genotype * state	8.063	1	8.063	0.041	0.842	0.002
			Error	4750.57	24	197.94
			Total	38510.4	28
			Corrected Total	4765.19	27
		Familiar	Corrected Model	33.097b	3	11.032	0.063	0.979	0.008
			Intercept	36322.1	1	36322.1	207.708	<.001	0.896
			Genotype	29.713	1	29.713	0.17	0.684	0.007
			State	0.77	1	0.77	0.004	0.948	0
			Genotype * state	2.614	1	2.614	0.015	0.904	0.001
			Error	4196.91	24	174.871
			Total	40552.1	28
			Corrected Total	4230.01	27
		a R Squared = .003 (Adjusted R Squared = -.122)
		b R Squared = .008 (Adjusted R Squared = -.116)
		Factor: Genotype (WT and Dp10yey); State (Movement and stationary); Environment (Novel and Familiar)
Figure 4	B	Dependent Variable: PAC strength
		Enviroment	Source	Type III Sum of Squares	df	Mean Square	F	Sig.	Partial Eta Squared
		Novel	Corrected Model	.003a	3	0.001	2.732	0.066	0.255
			Intercept	0.252	1	0.252	801.842	<.001	0.971
			Genotype	0.002	1	0.002	6.456	0.018	0.212
			State	0.001	1	0.001	1.63	0.214	0.064
			Genotype * state	3.452e-05	1	3.452e-05	0.11	0.743	0.005
			Error	0.008	24	0
			Total	0.262	28
			Corrected Total	0.01	27
		Familiar	Corrected Model	.001b	3	0	0.89	0.461	0.1
			Intercept	0.269	1	0.269	491.563	<.001	0.953
			Genotype	0	1	0	0.904	0.351	0.036
			State	0.001	1	0.001	1.76	0.197	0.068
			Genotype * state	3.163e-06	1	3.163e-06	0.006	0.94	0
			Error	0.013	24	0.001
			Total	0.284	28
			Corrected Total	0.015	27
		a R Squared = .255 (Adjusted R Squared = .161)
		b R Squared = .100 (Adjusted R Squared = -.012)
		Factor: Genotype (WT and Dp10yey); State (Movement and stationary); Environment (Novel and Familiar)
Figure 5	C	Dependent Variable: Cell_density (Cell/mm^3)
		Source	Type III Sum of Squares	df	Mean Square	F	Sig.	Partial Eta Squared
		Corrected Model	4463188.527a	13	343322	3.829	0.001	0.64
		Intercept	2.03536e+07	1	2.03536e+07	226.997	<.001	0.89
		Genotype	1.64319e+06	1	1.64319e+06	18.326	<.001	0.396
		Region	2.74145e+06	6	456909	5.096	0.001	0.522
		Genotype * region	78545.7	6	13090.9	0.146	0.988	0.03
		Error	2.5106e+06	28	89664.3
		Total	2.73273e+07	42
		Corrected Total	6.97379e+06	41
		a R Squared = .640 (Adjusted R Squared = .473)
		Factor: Genotype (WT and Dp10yey); Region (HPC: CA1, CA2, CA3, DG-ml, DG-gl, DG-pl, and Fasciola cinerea)
Figure 6	C	Dependent Variable: Cell_density (Cell/mm^3)
		Source	Type III Sum of Squares	df	Mean Square	F	Sig.	Partial Eta Squared
		Corrected Model	29811588.994a	5	5.96232e+06	2.806	0.066	0.539
		Intercept	1.70295e+08	1	1.70295e+08	80.146	<.001	0.87
		Genotype	2.56998e+07	1	2.56998e+07	12.095	0.005	0.502
		Region	3.18521e+06	2	1.59261e+06	0.75	0.493	0.111
		Genotype * region	926610	2	463305	0.218	0.807	0.035
		Error	2.54976e+07	12	2.1248e+06
		Total	2.25604e+08	18
		Corrected Total	5.53092e+07	17
		a R Squared = .539 (Adjusted R Squared = .347)
		Factor: Genotype (WT and Dp10yey); Region (mPFC: ACC, IL, PL )

## Sheet: Supplymentary
Figure	Panel	n	Test used	Test value and DF	P value	Note
Supplementary Figure 2	HPC
	Duration	Male WT=6 vs male Dp(10)2Yey=9	2 way-ANOVA	Interation:F (1, 13) = 3.672	0.077
				Genotype:F (1, 13) = 1.752	0.208
				Condition:F (1, 13) = 0.482	0.499
	Amplitude	Male WT=6 vs male Dp(10)2Yey=9	2 way-ANOVA	Interation:F (1, 13) = 0.001	0.967
				Genotype:F (1, 13) = 0.709	0.414
				Condition:F (1, 13) = 1.068	0.32
	mPFC
	Duration	Male WT=6 vs male Dp(10)2Yey=9	2 way-ANOVA	InterationF (1, 13) = 0.289	0.5999
				Genotype:F (1, 13) = 0.481	0.5002
				Condition:F (1, 13) = 1.995	0.1813
	Amplitude	Male WT=6 vs male Dp(10)2Yey=9	2 way-ANOVA	Interation:F (1, 13) = 0.046	0.832
				Genotype:F (1, 13) = 0.038	0.8471
				Condition:F (1, 13) = 2.030	0.1778
Supplementary Figure 3	A	Male WT=11 vs male Dp1Tyb=9	Estimation Stats: permutation test	95% CI:(-0.149)-(0.058)	0.339
	B
	mPFC-baseline	Male WT=9 vs male Dp1Tyb=8	Estimation Stats: permutation test	95% CI:(-0.032)-(0.070)	0.419
	mPFC-baseline	Male WT=9 vs male Dp1Tyb=8	Estimation Stats: permutation test	95% CI:(-0.272)-(0.829)	0.667
	C
	HP-baseline	Male WT=9 vs male Dp1Tyb=8	Estimation Stats: permutation test	95% CI:(-0.070)-(0.018)	0.305
	HP-baseline	Male WT=9 vs male Dp1Tyb=8	Estimation Stats: permutation test	95% CI:(-0.113)-(0.249)	0.296
	D
	mPFC-Hippocampus	Male WT=9 vs male Dp1Tyb=8	2 way-ANOVA	Interation:F (1, 15) = 1.729	0.2083
				Condition:F (1, 15) = 0.049	0.8272
				Genotype:F (1, 15) = 0.031	0.8626
Supplementary Figure 4	B	Female WT=9 vs female Dp(10)2Yey=13	Estimation Stats: permutation test	95% CI:(0.302)-(10.222)	0.03
	C
	Novel	Novel: Male WT=7 vs male Dp(10)2Yey=7	Unpaired t test	t(12)=0.101	0.92
	familiar	Novel: Male WT=7 vs male Dp(10)2Yey=7	Unpaired t test	t(12)=1.889	0.08
Supplementary Figure 5	C	Male WT=7 vs male Dp(10)2Yey=8	Estimation Stats: permutation test	95% CI:(-8.01)-(-1.46)	0.001
		Male WT=10 vs male Dp1Tyb=8	Estimation Stats: permutation test	95% CI:(-12.12)-(0.72)	0.1712
		Male WT=6 vs male Dp(17)3Yey=6	Estimation Stats: permutation test	95% CI:(-11.83)-(9.00)	0.5998
	D	Male WT=7 vs male Dp(10)2Yey=8	Estimation Stats: permutation test	95% CI:(-233.08)-(-55.66)	0.001
		Male WT=10 vs male Dp1Tyb=8	Estimation Stats: permutation test	95% CI:(-169.85)-(13.045)	0.6208
		Male WT=6 vs male Dp(17)3Yey=6	Estimation Stats: permutation test	95% CI:(-133.66)-(206.16)	0.9266
Supplementary Figure 6	Novel
	Mobil Time (% of total time)	Male WT=10 vs male Dp1Tyb=8	Estimation Stats: permutation test	95% CI:(-33.10)-(-0.02)	0.0764
	Median speed (cm/s) (total)	Male WT=10 vs male Dp1Tyb=8	Estimation Stats: permutation test	95% CI:(-1.37)-(1.77)	0.7178
	Time in the periphery (% of total time)	Male WT=10 vs male Dp1Tyb=8	Estimation Stats: permutation test	95% CI:(-4.66)-(15.87)	0.273
	Mobil time (% time in periphery)	Male WT=10 vs male Dp1Tyb=9	Estimation Stats: permutation test	95% CI:(-33.15)-(0.54)	0.1042
	Median speed (cm/s) (in periphery)	Male WT=10 vs male Dp1Tyb=8	Estimation Stats: permutation test	95% CI:(-1.39)-(1.83)	0.6822
	Mobil time (% time in centre)	Male WT=10 vs male Dp1Tyb=8	Estimation Stats: permutation test	95% CI:(-34.34)-(0.91)	0.1042
	Median speed (cm/s) (in centre)	Male WT=10 vs male Dp1Tyb=8	Estimation Stats: permutation test	95% CI:(-1.73)-(1.77)	0.923
Supplementary Figure 7	B	Movement
		Novel: Male WT=7 vs male Dp(10)2Yey=7	Estimation Stats: permutation test	95% CI:(-7.80)-(4.98)	0.6452
		Familiar: Male WT=7 vs male Dp(10)2Yey=7	Estimation Stats: permutation test	95% CI:(-4.32)-(8.15)	0.5468
		Stationary
		Novel: Male WT=7 vs male Dp(10)2Yey=7	Estimation Stats: permutation test	95% CI:(-6.88)-(-5.31)	0.7676
		Familiar: Male WT=7 vs male Dp(10)2Yey=7	Estimation Stats: permutation test	95% CI:(-8.98)-(3.20)	0.4024
	C	Novel
		Movement: Male WT=7	Pearson correlation test	95% CI:(-0.48)-(0.44)	0.9083	R2=0.002
		Stationary:Male WT=7	Pearson correlation test	95% CI:(-0.37)-(0.26)	0.6718	R2=0.038
		Movement:Male Dp(10)2Yey=7	Pearson correlation test	95% CI:(-0.36)-(0.43)	0.8505	R2=0.007
		Stationary:Male Dp(10)2Yey=7	Pearson correlation test	95% CI:(-0.55)-(0.39)	0.6757	R2=0.037
		familiar
		Movement: Male WT=7	Pearson correlation test	95% CI:(-1.51)-(0.73)	0.4114	R2=0.138
		Stationary:Male WT=7	Pearson correlation test	95% CI:(-1.51)-(0.59)	0.314	R2=0.2003
		Movement:Male Dp(10)2Yey=7	Pearson correlation test	95% CI:(-0.47)-(0.20)	0.3514	R2=0.1743
		Stationary:Male Dp(10)2Yey=7	Pearson correlation test	95% CI:(-0.48)-(-0.07)	0.1241	R2=0.4055
	D	Novel
		Movement: Male WT=7	Pearson correlation test	95% CI:(-0.24)-(0.49)	0.4259	R2=0.130
		Stationary:Male WT=7	Pearson correlation test	95% CI:(-0.08)-(0.36)	0.1612	R2=0.350
		Movement:Male Dp(10)2Yey=7	Pearson correlation test	95% CI:(-0.35)-(0.26)	0.7075	R2=0030
		Stationary:Male Dp(10)2Yey=7	Pearson correlation test	95% CI:(-0.31)-(0.42)	0.715	R2=0.0290
		familiar
		Movement: Male WT=7	Pearson correlation test	95% CI:(-0.17)-(0.41)	0.3438	R2=0.1793
		Stationary:Male WT=7	Pearson correlation test	95% CI:(-0.13)-(0.41)	0.2354	R2=0.2667
		Movement:Male Dp(10)2Yey=7	Pearson correlation test	95% CI:(-0.21)-(0.22)	0.9226	R2=0.002
		Stationary:Male Dp(10)2Yey=7	Pearson correlation test	95% CI:(-0.12)-(0.27)	0.3851	R2=0.1533
Supplementary Figure 10	A
	Drebrin	Male WT=9 vs male Dp(10)2Yey=11	Estimation Stats: permutation test	95% CI:(-0.20)-(0.05)	0.3678
	PSD95	Male WT=9 vs male Dp(10)2Yey=12	Estimation Stats: permutation test	95% CI:(-0.13)-(0.13)	0.9802
	Synapsin	Male WT=9 vs male Dp(10)2Yey=13	Estimation Stats: permutation test	95% CI:(-0.13)-(0.07)	0.5464
	B	Male WT=18 vs male Dp(10)2Yey=27	Estimation Stats: permutation test	95% CI:(-0.31)-(0.08)	0.0683
